# Supplementary material for: The Impact of Pesticide Use on Tree Health in Riparian Buffer Zone
Source: Toxics. 2023 Feb 28;11(3):235. doi: 10.3390/toxics11030235 (PMC10053419; doi:10.3390/toxics11030235)
Supplement: Supplementary file 1 [file toxics-11-00235-s001.zip]

Archive with 1 entries (1 files):
- toxics-2197081-supplementary.pdf
